# Supplementary material for: Enhanced Catalytic Activity of TEMPO-Mediated Aerobic Oxidation of Alcohols via Redox-Active Metal–Organic Framework Nodes
Source: Molecules. 2023 Jan 6;28(2):593. doi: 10.3390/molecules28020593 (PMC9865133; doi:10.3390/molecules28020593)
Supplement: Supplementary file 1 [file molecules-28-00593-s001.zip]

Archive with 1 entries (1 files):
- molecules-2103424-supplementary.pdf
